# Supplementary material for: Peelable Nanocomposite Coatings: “Eco-Friendly” Tools for the Safe Removal of Radiopharmaceutical Spills or Accidental Contamination of Surfaces in General-Purpose Radioisotope Laboratories
Source: Pharmaceutics. 2022 Nov 1;14(11):2360. doi: 10.3390/pharmaceutics14112360 (PMC9695050; doi:10.3390/pharmaceutics14112360)
Supplement: Supplementary file 1 [file pharmaceutics-14-02360-s001.zip]

Archive with 1 entries (1 files):
- pharmaceutics-1996161-supplementary.pdf
